# Supplementary material for: Online prediction model for primary aldosteronism in patients with hypertension in Chinese population: A two-center retrospective study
Source: Front Endocrinol (Lausanne). 2022 Aug 2;13:882148. doi: 10.3389/fendo.2022.882148 (PMC9380986; doi:10.3389/fendo.2022.882148)
Supplement: Supplementary Figure 1 — The flow chart of patients screening in training and internal validation cohorts. [file DataSheet_1.zip]

Archive with 13 entries (12 files):
- Supplementary_Material/
- Supplementary_Material/Supplementary Figure 1.tif
- Supplementary_Material/Supplementary Figure 2.tif
- Supplementary_Material/Supplementary Figure 3.tif
- Supplementary_Material/Supplementary Figure 4.tif
- Supplementary_Material/Supplementary Figure 5.tif
- Supplementary_Material/Supplementary Figure 6.tif
- Supplementary_Material/Supplementary Table 1.docx
- Supplementary_Material/Supplementary Table 2.docx
- Supplementary_Material/Supplementary Table 3.docx
- Supplementary_Material/Supplementary Table 4.docx
- Supplementary_Material/Supplementary Table 5.docx
- Supplementary_Material/Supplementary_Material.docx
